# Supplementary material for: Novel Anthraquinone-Based Benzenesulfonamide Derivatives and Their Analogues as Potent Human Carbonic Anhydrase Inhibitors with Antitumor Activity: Synthesis, Biological Evaluation, and In Silico Analysis
Source: Int J Mol Sci. 2024 Mar 15;25(6):3348. doi: 10.3390/ijms25063348 (PMC10969960; doi:10.3390/ijms25063348)
Supplement: Supplementary file 1 [file ijms-25-03348-s001.zip]

Archive with 1 entries (1 files):
- ijms-2867233-supplementary.pdf
